# Supplementary material for: Transreplication Preference of the Tomato Leaf Curl Joydebpur Virus for a Noncognate Betasatellite through Iteron Resemblance on Nicotiana bethamiana
Source: Microorganisms. 2023 Dec 1;11(12):2907. doi: 10.3390/microorganisms11122907 (PMC10745424; doi:10.3390/microorganisms11122907)
Supplement: Supplementary file 1 [file microorganisms-11-02907-s001.zip]

Archive with 1 entries (1 files):
- microorganisms-2720129-supplementary.pdf
